# Supplementary material for: Molting strategies of Arctic seals drive annual patterns in metabolism
Source: Conserv Physiol. 2021 Jan 5;9(1):coaa112. doi: 10.1093/conphys/coaa112 (PMC7905162; doi:10.1093/conphys/coaa112)
Supplement: Supplimentary_Data_coaa112 [file supplimentary_data_coaa112.xls]

## Sheet: Supp Data
Species	Individual	Sex	Age (months)	Year	Calendar Month	Mean Mass (kg)	Trials (n)	Absolute VO2 (L O2/min)	Absolute VO2 (s.d.)	Mass-specific VO2 (ml O2 / min * kg)	Mass-specific VO2 (s.d.)
Bearded	Noatak	M	24	2017	3	107.3	3	0.528072	0.0524847	4.95701	0.784256
Bearded	Noatak	M	25	2017	4	107.35	4	0.560781	0.0780348	5.22719	0.760154
Bearded	Noatak	M	26	2017	5	111.325	4	0.461075	0.0169468	4.14178	0.137222
Bearded	Noatak	M	27	2017	6	115.6	6	0.452425	0.0350235	3.91335	0.296502
Bearded	Noatak	M	28	2017	7	116.3	1	0.438583	n/a	3.77114	n/a
Bearded	Noatak	M	29	2017	8	112.2	2	0.498652	0.0267903	4.44376	0.216369
Bearded	Noatak	M	30	2017	9	110.8	4	0.474002	0.0115511	4.27805	0.106142
Bearded	Noatak	M	31	2017	10	110.283	6	0.447105	0.0353062	4.05512	0.328407
Bearded	Noatak	M	32	2017	11	113.26	5	0.479779	0.0358091	4.23588	0.312539
Bearded	Noatak	M	33	2017	12	113.767	6	0.482006	0.0209396	4.23656	0.177083
Bearded	Noatak	M	34	2018	1	115.167	6	0.478644	0.0136166	4.15601	0.110865
Bearded	Noatak	M	35	2018	2	116.183	6	0.477442	0.0414289	4.10937	0.356018
Bearded	Noatak	M	36	2018	3	117.22	5	0.509748	0.0318694	4.34772	0.252264
Bearded	Noatak	M	37	2018	4	121.433	6	0.50526	0.0223496	4.16087	0.184976
Bearded	Noatak	M	38	2018	5	124.3	6	0.505036	0.00787364	4.06295	0.0434529
Bearded	Noatak	M	39	2018	6	125.35	4	0.498125	0.0270964	3.9734	0.203969
Bearded	Noatak	M	40	2018	7	123.417	6	0.428597	0.00827546	3.47278	0.0666451
Bearded	Noatak	M	41	2018	8	123.2	3	0.453926	0.0172919	3.68424	0.130538
Bearded	Noatak	M	43	2018	10	120	1	0.476617	n/a	3.97181	n/a
Bearded	Noatak	M	44	2018	11	120.85	2	0.448659	0.0664648	3.71236	0.547806
Bearded	Noatak	M	45	2018	12	121.55	2	0.408975	0.00909075	3.3645	0.0532603
Bearded	Noatak	M	46	2019	1	121.3	1	0.448737	n/a	3.6994	n/a
Bearded	Noatak	M	47	2019	2	122.5	1	0.473972	n/a	3.86916	n/a
Bearded	Noatak	M	48	2019	3	125.7	2	0.505129	0.00505291	4.01934	0.103507
Bearded	Noatak	M	50	2019	5	140.75	2	0.537029	0.0307363	3.81411	0.0708316
Bearded	Noatak	M	51	2019	6	142.6	1	0.448672	n/a	3.14637	n/a
Ringed	Dutch	F	34	2019	1	27.55	2	0.120722	0.00450841	4.38268	0.197391
Ringed	Dutch	F	35	2019	2	28.6	1	0.141607	n/a	4.9513	n/a
Ringed	Dutch	F	36	2019	3	28.1667	3	0.117332	0.0177693	4.16511	0.62521
Ringed	Dutch	F	37	2019	4	27.4	1	0.180022	n/a	6.57016	n/a
Ringed	Dutch	F	38	2019	5	27.55	4	0.208664	0.0287021	7.57376	1.03897
Ringed	Nayak	F	66	2016	11	24.94	5	0.25481	0.0170704	10.2159	0.664545
Ringed	Nayak	F	67	2016	12	25.0778	9	0.253123	0.0124668	10.095	0.524871
Ringed	Nayak	F	68	2017	1	26.2444	9	0.248246	0.0195817	9.46052	0.762584
Ringed	Nayak	F	69	2017	2	26.03	10	0.251968	0.0208252	9.67557	0.732424
Ringed	Nayak	F	70	2017	3	27.0625	8	0.279383	0.0122661	10.3209	0.32595
Ringed	Nayak	F	71	2017	4	27.7375	8	0.268274	0.022644	9.66692	0.732789
Ringed	Nayak	F	72	2017	5	27.7333	6	0.254769	0.0296301	9.18501	1.05691
Ringed	Nayak	F	73	2017	6	28.4	7	0.250225	0.0195319	8.8115	0.69794
Ringed	Nayak	F	74	2017	7	28	1	0.24909	n/a	8.89606	n/a
Ringed	Nayak	F	75	2017	8	26.86	5	0.194215	0.0168891	7.23266	0.654021
Ringed	Nayak	F	76	2017	9	26.9	4	0.21981	0.0121585	8.17121	0.447596
Ringed	Nayak	F	77	2017	10	27.7833	6	0.200493	0.00459807	7.22199	0.282752
Ringed	Nayak	F	78	2017	11	29.5	5	0.220039	0.00955307	7.45888	0.283434
Ringed	Nayak	F	79	2017	12	30.5	5	0.229775	0.00936938	7.53351	0.303187
Ringed	Nayak	F	80	2018	1	29.975	4	0.230681	0.0256464	7.70209	0.925636
Ringed	Nayak	F	81	2018	2	29.675	4	0.249828	0.0164903	8.4184	0.547639
Ringed	Nayak	F	82	2018	3	29.3667	3	0.296519	0.020201	10.0979	0.704933
Ringed	Nayak	F	83	2018	4	28.6	2	0.338633	0.0112914	11.8403	0.394805
Ringed	Nayak	F	84	2018	5	27.7667	3	0.273461	0.0219352	9.87268	1.11411
Ringed	Nayak	F	85	2018	6	29.5	1	0.247937	n/a	8.40464	n/a
Ringed	Nayak	F	86	2018	7	29.78	5	0.244275	0.0139479	8.2053	0.515795
Ringed	Nayak	F	87	2018	8	29.8	3	0.232425	0.0150681	7.80138	0.54627
Ringed	Nayak	F	89	2018	10	28.8	1	0.214901	n/a	7.46185	n/a
Ringed	Nayak	F	92	2019	1	31.1	1	0.228168	n/a	7.33659	n/a
Ringed	Nayak	F	93	2019	2	31.4	1	0.237918	n/a	7.57699	n/a
Ringed	Nayak	F	94	2019	3	32.25	2	0.298346	0.0942654	9.26084	2.98387
Ringed	Nayak	F	96	2019	5	32.0667	3	0.249915	0.0113034	7.79392	0.360287
Ringed	Nayak	F	97	2019	6	32.5	1	0.237319	n/a	7.30214	n/a
Ringed	Pimniq	M	42	2017	10	27.25	2	0.139174	0.0166676	5.11171	0.677976
Ringed	Pimniq	M	43	2017	11	27.375	4	0.147281	0.00563899	5.3805	0.21213
Ringed	Pimniq	M	44	2017	12	27.5	4	0.144097	0.00693906	5.23988	0.252329
Ringed	Pimniq	M	45	2018	1	27.5	2	0.138858	0.0130484	5.04939	0.474487
Ringed	Pimniq	M	47	2018	3	26	2	0.162405	0.0183259	6.24636	0.704842
Ringed	Pimniq	M	48	2018	4	25.6	2	0.147202	0.00359047	5.75057	0.172021
Ringed	Pimniq	M	49	2018	5	25.5	4	0.194912	0.0210497	7.64359	0.825478
Ringed	Pimniq	M	50	2018	6	25.3	1	0.196111	n/a	7.75142	n/a
Ringed	Pimniq	M	51	2018	7	28.5	3	0.1638	0.013284	5.74235	0.309276
Ringed	Pimniq	M	52	2018	8	31.5	4	0.144897	0.0178047	4.59992	0.56523
Ringed	Pimniq	M	53	2018	9	31.5	1	0.141624	n/a	4.49601	n/a
Ringed	Pimniq	M	59	2019	3	29.9	2	0.142218	0.00553761	4.75695	0.207704
Ringed	Pimniq	M	60	2019	4	30.5	2	0.208587	0.00808288	6.83961	0.296726
Ringed	Pimniq	M	61	2019	5	31.1	5	0.290336	0.0317146	9.33092	0.944209
Ringed	Pimniq	M	62	2019	6	30.3	4	0.245426	0.019269	8.10277	0.677925
Spotted	Amak	M	70	2016	2	64	3	0.40766	0.0321103	6.36864	0.470452
Spotted	Amak	M	71	2016	3	65.5	3	0.380279	0.111592	5.80355	1.67837
Spotted	Amak	M	72	2016	4	55.5	4	0.329174	0.011447	5.96812	0.564114
Spotted	Amak	M	73	2016	5	51.2	5	0.414243	0.0301588	8.09382	0.636488
Spotted	Amak	M	74	2016	6	51.4	5	0.414561	0.0371179	8.06398	0.690949
Spotted	Amak	M	75	2016	7	54	1	0.351929	n/a	6.51721	n/a
Spotted	Amak	M	78	2016	10	62.375	4	0.392818	0.0522457	6.29302	0.783967
Spotted	Amak	M	79	2016	11	65.8571	7	0.342698	0.013069	5.20589	0.209928
Spotted	Amak	M	80	2016	12	67.9	5	0.34912	0.0312772	5.14002	0.436584
Spotted	Amak	M	81	2017	1	67.375	4	0.367457	0.0215528	5.45418	0.32506
Spotted	Amak	M	82	2017	2	66.6667	9	0.37314	0.0382256	5.5979	0.582607
Spotted	Amak	M	83	2017	3	67.3571	7	0.414308	0.0651249	6.14784	0.944004
Spotted	Amak	M	84	2017	4	68.25	8	0.434667	0.0423682	6.36971	0.631646
Spotted	Amak	M	85	2017	5	63.3	10	0.510998	0.0471509	8.08635	0.881349
Spotted	Amak	M	86	2017	6	56.25	6	0.461234	0.0461326	8.20178	0.810223
Spotted	Amak	M	87	2017	7	52.4286	7	0.432282	0.0245524	8.24727	0.507118
Spotted	Amak	M	88	2017	8	58.5	6	0.428754	0.0355069	7.33449	0.662197
Spotted	Amak	M	89	2017	9	61.4	5	0.459425	0.0531155	7.47451	0.773832
Spotted	Amak	M	90	2017	10	65.625	4	0.407496	0.0359069	6.20666	0.499244
Spotted	Amak	M	91	2017	11	67.7	5	0.424562	0.0499394	6.27488	0.771932
Spotted	Amak	M	92	2017	12	71.5833	6	0.42361	0.0596932	5.9166	0.813159
Spotted	Amak	M	93	2018	1	72.5	2	0.419693	0.0224928	5.78762	0.253797
Spotted	Amak	M	94	2018	2	75.125	4	0.450282	0.0767118	6.0001	1.06458
Spotted	Amak	M	95	2018	3	78	4	0.445012	0.049242	5.70355	0.610065
Spotted	Amak	M	96	2018	4	74.1667	3	0.472149	0.0340197	6.37983	0.651499
Spotted	Amak	M	97	2018	5	66.5	4	0.513713	0.091913	7.77065	1.66336
Spotted	Amak	M	98	2018	6	56	4	0.487135	0.0717683	8.68583	1.07402
Spotted	Amak	M	99	2018	7	50.125	4	0.435966	0.0452053	8.69944	0.92483
Spotted	Amak	M	100	2018	8	51.44	5	0.455509	0.0347466	8.86892	0.825291
Spotted	Amak	M	101	2018	9	52.5	2	0.463145	0.00600007	8.8218	0.114287
Spotted	Amak	M	102	2018	10	57	1	0.462538	n/a	8.1147	n/a
Spotted	Amak	M	106	2019	2	78.5	1	0.479998	n/a	6.11462	n/a
Spotted	Amak	M	107	2019	3	85	1	0.387662	n/a	4.56073	n/a
Spotted	Amak	M	109	2019	5	69.5	1	0.6921	n/a	9.95827	n/a
Spotted	Amak	M	110	2019	6	66.125	4	0.726445	0.0803383	10.9751	1.05137
Spotted	Kunik	M	21	2017	2	37.5625	8	0.17008	0.0106737	4.52975	0.307485
Spotted	Kunik	M	22	2017	3	38.625	4	0.18416	0.0142378	4.76535	0.308766
Spotted	Kunik	M	23	2017	4	40	9	0.225167	0.0159533	5.62752	0.367317
Spotted	Kunik	M	24	2017	5	39	11	0.242595	0.0264359	6.21311	0.572526
Spotted	Kunik	M	25	2017	6	39	6	0.21271	0.017596	5.45161	0.406985
Spotted	Kunik	M	26	2017	7	41.25	4	0.249982	0.00754235	6.06005	0.172369
Spotted	Kunik	M	27	2017	8	43.875	4	0.233457	0.00164289	5.32115	0.0559034
Spotted	Kunik	M	28	2017	9	43.2	5	0.217252	0.0165773	5.02611	0.327411
Spotted	Kunik	M	29	2017	10	41.9	5	0.204223	0.0221596	4.87235	0.510113
Spotted	Kunik	M	30	2017	11	41.5	5	0.210896	0.00577061	5.08172	0.119535
Spotted	Kunik	M	31	2017	12	42.4286	7	0.209672	0.0222753	4.93709	0.465794
Spotted	Kunik	M	32	2018	1	43.75	2	0.175373	0.042723	3.99786	0.879603
Spotted	Kunik	M	33	2018	2	44	3	0.220721	0.0102025	5.01638	0.231874
Spotted	Kunik	M	34	2018	3	45.625	4	0.239397	0.0242509	5.24406	0.487278
Spotted	Kunik	M	35	2018	4	47.75	4	0.268347	0.0269255	5.61568	0.494871
Spotted	Kunik	M	36	2018	5	48.75	4	0.33215	0.0527567	6.81793	1.11875
Spotted	Kunik	M	37	2018	6	44.5	3	0.295651	0.0147702	6.64274	0.289516
Spotted	Kunik	M	38	2018	7	47.6	5	0.299398	0.013508	6.29109	0.251616
Spotted	Kunik	M	39	2018	8	50.625	4	0.272454	0.0135184	5.38279	0.288921
Spotted	Kunik	M	40	2018	9	52	2	0.250993	0.00917866	4.82679	0.176513
Spotted	Kunik	M	41	2018	10	51.5	1	0.265581	n/a	5.15691	n/a
Spotted	Kunik	M	44	2018	11	55	1	0.270105	n/a	4.911	n/a
Spotted	Kunik	M	45	2019	2	56.5	1	0.24603	n/a	4.35452	n/a
Spotted	Kunik	M	46	2019	3	57	1	0.258535	n/a	4.53571	n/a
Spotted	Kunik	M	47	2019	4	58	2	0.407547	0.0196031	7.02666	0.337984
Spotted	Kunik	M	48	2019	5	57.3333	3	0.52092	0.0578518	9.07915	0.897839
Spotted	Kunik	M	49	2019	6	53.5	2	0.415969	0.0228617	7.77297	0.324587
Spotted	Sura	F	34	2017	2	41.2	5	0.24746	0.0294571	6.00063	0.649342
Spotted	Sura	F	35	2017	3	41.125	8	0.267793	0.031668	6.51216	0.774892
Spotted	Sura	F	36	2017	4	40.8571	7	0.327848	0.0331526	8.01956	0.750844
Spotted	Sura	F	37	2017	5	37.2727	11	0.301232	0.0284155	8.08725	0.81144
Spotted	Sura	F	38	2017	6	39.5	6	0.250529	0.0145829	6.34181	0.28147
Spotted	Sura	F	39	2017	7	43.216	5	0.258455	0.0120162	5.98596	0.359679
Spotted	Sura	F	40	2017	8	44	5	0.245353	0.0191062	5.57929	0.46547
Spotted	Sura	F	41	2017	9	42.125	4	0.246146	0.00766533	5.84585	0.251711
Spotted	Sura	F	42	2017	10	41	6	0.237785	0.0146797	5.79963	0.358043
Spotted	Sura	F	43	2017	11	41.9	5	0.237687	0.0119158	5.67173	0.258268
Spotted	Sura	F	44	2017	12	41.3	5	0.232002	0.0171765	5.61487	0.358951
Spotted	Sura	F	45	2018	1	41	2	0.24937	0.0458242	6.07347	1.01292
Spotted	Sura	F	46	2018	2	43.1667	3	0.279671	0.0248326	6.48426	0.645674
Spotted	Sura	F	47	2018	3	45.3333	3	0.287871	0.0114124	6.34846	0.145519
Spotted	Sura	F	48	2018	4	47.625	4	0.292625	0.0267441	6.14018	0.492064
Spotted	Sura	F	49	2018	5	49.25	4	0.388616	0.0210219	7.89045	0.398228
Spotted	Sura	F	50	2018	6	44	3	0.331304	0.0301642	7.53103	0.704478
Spotted	Sura	F	51	2018	7	46.2	5	0.278331	0.0202177	6.03251	0.548271
Spotted	Sura	F	52	2018	8	50.125	4	0.263673	0.021168	5.25697	0.335506
Spotted	Sura	F	53	2018	9	52	2	0.251298	0.0215878	4.83265	0.41515
Spotted	Sura	F	54	2018	10	55.5	1	0.262821	n/a	4.73551	n/a
Spotted	Sura	F	55	2018	11	59	1	0.261005	n/a	4.42381	n/a
Spotted	Sura	F	58	2019	2	56.5	1	0.262263	n/a	4.64182	n/a
Spotted	Sura	F	59	2019	3	55	1	0.268082	n/a	4.87421	n/a
Spotted	Sura	F	60	2019	4	55.75	2	0.426914	0.00419666	7.65756	0.0267139
Spotted	Sura	F	61	2019	5	56.25	2	0.513119	0.0561679	9.11915	0.941223
Spotted	Sura	F	62	2019	6	49.5	1	0.378938	n/a	7.65531	n/a
Spotted	Tunu	M	70	2016	2	73.5	2	0.418776	0.0124657	5.70031	0.279281
Spotted	Tunu	M	71	2016	3	72.875	4	0.450035	0.111287	6.18665	1.5732
Spotted	Tunu	M	72	2016	4	70.1667	9	0.422246	0.0540542	6.03386	0.892808
Spotted	Tunu	M	73	2016	5	63.7857	7	0.458204	0.0390539	7.17928	0.531601
Spotted	Tunu	M	78	2016	10	63.9167	6	0.381294	0.041183	5.96473	0.63559
Spotted	Tunu	M	79	2016	11	64.0333	6	0.343175	0.0412604	5.3628	0.680042
Spotted	Tunu	M	80	2016	12	64.5	8	0.364687	0.0256743	5.65398	0.393232
Spotted	Tunu	M	81	2017	1	64.9167	6	0.335641	0.0140981	5.1701	0.2095
Spotted	Tunu	M	82	2017	2	63.7222	9	0.372749	0.0372074	5.85068	0.59561
Spotted	Tunu	M	83	2017	3	64.0455	11	0.377837	0.0283825	5.89967	0.445111
Spotted	Tunu	M	84	2017	4	62.5714	7	0.403725	0.0259169	6.45081	0.378832
Spotted	Tunu	M	85	2017	5	61.6818	11	0.380592	0.0233075	6.1698	0.366704
Spotted	Tunu	M	86	2017	6	63.75	8	0.381718	0.0254049	5.98802	0.402768
Spotted	Tunu	M	87	2017	7	64.0714	7	0.33007	0.02371	5.15354	0.398962
Spotted	Tunu	M	88	2017	8	66.2857	7	0.358123	0.0299462	5.4058	0.483714
Spotted	Tunu	M	89	2017	9	65.4	5	0.30487	0.0360919	4.66033	0.534877
Spotted	Tunu	M	90	2017	10	64.1875	8	0.3182	0.0229387	4.95641	0.339624
Spotted	Tunu	M	91	2017	11	65.7	5	0.319967	0.0257972	4.87361	0.435736
Spotted	Tunu	M	92	2017	12	69.7	5	0.300784	0.0351738	4.31718	0.523129
Spotted	Tunu	M	93	2018	1	72	3	0.276639	0.0420327	3.83948	0.558077
Spotted	Tunu	M	94	2018	2	74.75	4	0.305389	0.0230027	4.08928	0.366648
Spotted	Tunu	M	95	2018	3	75.75	4	0.318163	0.023518	4.20159	0.305875
Spotted	Tunu	M	96	2018	4	71.625	4	0.2995	0.0232148	4.18151	0.321911
Spotted	Tunu	M	97	2018	5	66.875	4	0.289679	0.0236927	4.34387	0.495272
Spotted	Tunu	M	98	2018	6	62.125	4	0.367977	0.0116217	5.9246	0.198595
Spotted	Tunu	M	99	2018	7	60.75	4	0.350415	0.0155739	5.77362	0.365366
Spotted	Tunu	M	100	2018	8	64.1	5	0.287886	0.00934541	4.49177	0.152372
Spotted	Tunu	M	101	2018	9	66	1	0.224236	n/a	3.39752	n/a
Spotted	Tunu	M	102	2018	10	71.5	1	0.240292	n/a	3.36073	n/a
Spotted	Tunu	M	106	2019	2	84	1	0.286188	n/a	3.407	n/a
Spotted	Tunu	M	107	2019	3	85	1	0.288826	n/a	3.39796	n/a
Spotted	Tunu	M	108	2019	4	85.5	1	0.44601	n/a	5.21649	n/a
Spotted	Tunu	M	109	2019	5	78	1	0.415178	n/a	5.32279	n/a
Spotted	Tunu	M	110	2019	6	70	3	0.538273	0.0420591	7.69135	0.594418
